# Supplementary material for: Measuring Environmental Chemical Burden with Wristbands: Implications for Kidney Health Among Women in Rural Guatemala
Source: Toxics. 2025 Sep 8;13(9):761. doi: 10.3390/toxics13090761 (PMC12474246; doi:10.3390/toxics13090761)
Supplement: Supplementary file 1 [file toxics-13-00761-s001.zip]

Archive with 1 entries (1 files):
- toxics-3838123-supplementary.pdf
